# Supplementary material for: Identification of Glucocorticoid Receptor Target Genes That Potentially Inhibit Collagen Synthesis in Human Dermal Fibroblasts
Source: Biomolecules. 2023 Jun 11;13(6):978. doi: 10.3390/biom13060978 (PMC10296022; doi:10.3390/biom13060978)
Supplement: Supplementary file 1 [file biomolecules-13-00978-s001.zip]

Archive with 5 entries (5 files):
- Supplementary figure 1..JPG
- Supplementary figure 2..tif
- Supplementary figure 3.tif
- Supplementary figure.pdf
- Supplementary Table.pdf
